# Supplementary material for: Ulcerative skin lesions among children in Cameroon: It is not always Yaws
Source: PLoS Negl Trop Dis. 2021 Feb 16;15(2):e0009180. doi: 10.1371/journal.pntd.0009180 (PMC7909670; doi:10.1371/journal.pntd.0009180)
Supplement: S1 Data — (XLSX) [file pntd.0009180.s001.xlsx]

## Sheet: Feuil1
Sampling_Date	Village	district_sante	localité	region	IU_enfant	Age	Sexe	Localisation	Type_lesion	SD_Syphilis3_Result	DPP_Result	RPR	TPHA	écouvillonage	Beta2M	PolA	TprL	Hhda
2017-09-01	Mpemzok	Abong_Mbang	Lomie	Est	CM3AC001	1	Féminine	MI	Ulcère	Negatif	Non fait	Non fait	Non fait	eswab	POS	NEG	NON TESTE	NEG
2017-09-01	Cyrie	Abong_Mbang	Lomie	Est	CM3AC012	5	Masculin	MI	Ulcère	Negatif	Non fait	Non fait	Non fait	eswab	POS	NEG	NON TESTE	POS
2017-09-01	Cyrie	Abong_Mbang	Lomie	Est	CM3AC013	8	Féminine	MI	Papillome	Negatif	Non fait	Non fait	Non fait	eswab	POS	NEG	NON TESTE	NEG
2017-09-01	Cyrie	Abong_Mbang	Lomie	Est	CM3AC014	4	Féminine	MI	Ulcère	Negatif	Non fait	Non fait	Non fait	eswab	POS	NEG	NON TESTE	POS
2017-09-01	Cyrie	Abong_Mbang	Lomie	Est	CM3AC015	6	Masculin	MI	Ulcère	Negatif	Non fait	Non fait	Non fait	eswab	POS	NEG	NON TESTE	NEG
2017-09-01	Cyrie	Abong_Mbang	Lomie	Est	CM3AC016	4	Masculin	MI	Ulcère	Positif	Rx Trep_NonTrep	Non fait	Non fait	eswab	POS	NEG	NON TESTE	POS
2017-09-01	Cyrie	Abong_Mbang	Lomie	Est	CM3AC017	10	Masculin	MI	Ulcère	Negatif	Non fait	Non fait	Non fait	eswab	POS	NEG	NON TESTE	POS
2017-09-01	Mayos	Abong_Mbang	Lomie	Est	CM3AC018	7	Féminine	MI	Ulcère	Negatif	Non fait	Non fait	Non fait	eswab	POS	NEG	NON TESTE	POS
2017-09-01	Cyrie	Abong_Mbang	Lomie	Est	CM3AC020	8	Féminine	MI	Papillome	Negatif	Non fait	Non fait	Non fait	eswab	POS	NEG	NON TESTE	NEG
2017-09-01	Cyrie	Abong_Mbang	Lomie	Est	CM3AC021	4	Féminine	MI	Ulcère	Negatif	Non fait	Non fait	Non fait	eswab	POS	NEG	NON TESTE	POS
2017-09-01	Cyrie	Abong_Mbang	Lomie	Est	CM3AC022	6	Masculin	MI	Ulcère	Negatif	Non fait	Non fait	Non fait	eswab	POS	NEG	NON TESTE	NEG
2017-09-01	Mpemzok	Abong_Mbang	Lomie	Est	CM3EC005	10	Masculin	MS	Ulcère	Negatif	Non fait	Non fait	Non fait	eswab	POS	NEG	NON TESTE	POS
2017-09-01	Menzo	Abong_Mbang	Lomie	Est	CM3EC008	12	Féminine	MI	Ulcère	Negatif	Non fait	Non fait	Non fait	eswab	POS	NEG	NON TESTE	POS
2017-09-01	Menzo	Abong_Mbang	Lomie	Est	CM3EC010	4	Masculin	MI	Ulcère	Negatif	Non fait	Non fait	Non fait	eswab	POS	NEG	NON TESTE	POS
2017-09-01	Menzo	Abong_Mbang	Lomie	Est	CM3EC013	4	Masculin	MI	Ulcère	Negatif	Non fait	Non fait	Non fait	eswab	POS	NEG	NON TESTE	POS
2017-09-01	Malen	Abong_Mbang	Lomie	Est	CM3EC016	4	Masculin	MI	Ulcère	Negatif	Non fait	Non fait	Non fait	eswab	POS	NEG	NON TESTE	NEG
2017-09-01	Bedoumo	Abong_Mbang	Lomie	Est	CM3EC020	11	Féminine	MI	Ulcère	Negatif	Non fait	Non fait	Non fait	eswab	POS	NEG	NON TESTE	NEG
2017-09-01	Bitsouman	Abong_Mbang	Lomie	Est	CM3EC032	12	Masculin	MI	Ulcère	Negatif	Non fait	Non fait	Non fait	eswab	POS	NEG	NON TESTE	POS
2017-09-01	Diassa	Abong_Mbang	Lomie	Est	CM3FC013	5	Masculin	MI	Ulcère	Negatif	Non fait	Non fait	Non fait	eswab	POS	NEG	NON TESTE	POS
2017-09-02	Mbateka	Moloundou	Lomie	Est	CM1AC057	7	Masculin	MS	Ulcère	Positif	Rx Trep_NonTrep	Non fait	Non fait	eswab	POS	POS	Tppertenue	NEG
2017-09-02	Mbateka	Moloundou	Lomie	Est	CM1AC063	12	Masculin	MI,MS	Ulcère	Positif	Rx Trep_NonTrep	Non fait	Non fait	eswab	POS	NEG	NON TESTE	NEG
2017-09-07	Massiembo	Yokadouma	Lomie	Est	CM2C1C115	13	Masculin	MI	Ulcère	Negatif	Non fait	Non fait	Non fait	eswab	POS	NEG	NON TESTE	NEG
2017-09-04	Massiembo	Yokadouma	Lomie	Est	CM2C1C127	7	Masculin	MI,MS	Ulcère	Invalid	Invalid	Non fait	Non fait	eswab	POS	NEG	NON TESTE	NEG
2017-09-05	Massiembo	Yokadouma	Lomie	Est	CM2C1C128	3	Masculin	MI	Ulcère	Invalid	Invalid	Non fait	Non fait	eswab	POS	NEG	NON TESTE	NEG
2017-09-06	Kpokilita	Yokadouma	Lomie	Est	CM2CC127	7	Masculin	MI	Ulcère	Negatif	Non fait	Non fait	Non fait	eswab	POS	NEG	NON TESTE	NEG
2017-09-02	Mayos	Abong_Mbang	Lomie	Est	CM3AC019	5	Masculin	MI	Ulcère	Negatif	Non fait	Non fait	Non fait	eswab	POS	NEG	NON TESTE	NEG
2017-09-02	Menzo	Abong_Mbang	Lomie	Est	CM3EC009	14	Féminine	MI	Ulcère	Negatif	Non fait	Non fait	Non fait	eswab	POS	NEG	NON TESTE	POS
2017-09-02	Menzo	Abong_Mbang	Lomie	Est	CM3EC011	8	Masculin	MI	Ulcère	Negatif	Non fait	Non fait	Non fait	eswab	POS	NEG	NON TESTE	POS
2017-09-02	Menzo	Abong_Mbang	Lomie	Est	CM3EC014	8	Masculin	MI	Ulcère	Negatif	Non fait	Non fait	Non fait	eswab	POS	NEG	NON TESTE	POS
2017-09-02	Oboul	Abong_Mbang	Lomie	Est	CM3EC06	3	Masculin	MI	Ulcère	Negatif	Non fait	Non fait	Non fait	eswab	POS	NEG	NON TESTE	POS
2017-09-02	Dioula	Abong_Mbang	Lomie	Est	CM3FC002	10	Féminine	MI	Ulcère	Negatif	Non fait	Non fait	Non fait	eswab	POS	NEG	NON TESTE	POS
2017-09-02	Medjoh	Abong_Mbang	Lomie	Est	CM3FC008	10	Masculin	MI	Ulcère	Negatif	Non fait	Non fait	Non fait	eswab	POS	NEG	NON TESTE	POS
2017-09-02	Oboul	Abong_Mbang	Lomie	Est	CM3EC001	3	Masculin	MI	Ulcère	Negatif	Non fait	Non fait	Non fait	eswab	POS	NEG	NON TESTE	NEG
2017-09-02	Malen	Abong_Mbang	Lomie	Est	CM3EC002	14	Masculin	MI	Ulcère	Negatif	Non fait	Non fait	Non fait	eswab	POS	NEG	NON TESTE	POS
2017-09-03	Banana	Moloundou	Lomie	Est	CM1AC034	7	Masculin	MS	Ulcère	Negatif	Non fait	Non fait	Non fait	eswab	POS	NEG	NON TESTE	NEG
2017-09-03	Mbateka	Moloundou	Lomie	Est	CM1AC058	5	Masculin	MI,MS	Papillome	Positif	Rx Trep_NonTrep	Non fait	Non fait	eswab	POS	POS	Tppertenue	NEG
2017-09-03	Kika Jerusalem	Moloundou	Lomie	Est	CM1BC065	4	Féminine	TC	Ulcère	Positif	Rx Trep	Non fait	Non fait	eswab	POS	POS	Tppertenue	NEG
2017-09-03	Kika Jerusalem	Moloundou	Lomie	Est	CM1BC067	2	Masculin	MI,MS,TC	Papule	Positif	Rx Trep_NonTrep	Non fait	Non fait	eswab	POS	POS	Tppertenue	NEG
2017-09-04	Kpokilita	Yokadouma	Lomie	Est	CM2CC143	2	Masculin	MI	Ulcère	Negatif	Non fait	Non fait	Non fait	eswab	POS	NEG	NON TESTE	NEG
2017-09-02	Nampella	Yokadouma	Lomie	Est	CM2CC144	12	Masculin	AB,FP	Papillome	Negatif	Non fait	Non fait	Non fait	eswab	NEG	NON TESTE	NON TESTE	NON TESTE
2017-09-02	Nampella	Yokadouma	Lomie	Est	CM2CC164	2	Féminine	MI,MS	Ulcère	Negatif	Non fait	Non fait	Non fait	eswab	POS	NEG	NON TESTE	NEG
2017-09-03	Malea	Yokadouma	Lomie	Est	CM2CC231	13	Masculin	MI	Ulcère	Negatif	Non fait	Non fait	Non fait	eswab	POS	NEG	NON TESTE	NEG
2017-09-06	Malea	Yokadouma	Lomie	Est	CM2CC232	10	Féminine	MI,TC	Papillome	Negatif	Non fait	Non fait	Non fait	eswab	POS	NEG	NON TESTE	NEG
2017-09-03	Menzo	Abong_Mbang	Lomie	Est	CM3EC012	12	Féminine	MI	Ulcère	Negatif	Non fait	Non fait	Non fait	eswab	POS	NEG	NON TESTE	NEG
2017-09-03	Malen	Abong_Mbang	Lomie	Est	CM3EC003	10	Masculin	MI	Ulcère	Negatif	Non fait	Non fait	Non fait	eswab	POS	NEG	NON TESTE	POS
2017-09-04	Mbateka	Moloundou	Lomie	Est	CM1AC059	7	Masculin	MI	Ulcère	Positif	Rx Trep_NonTrep	Non fait	Non fait	eswab	POS	POS	Tppertenue	NEG
2017-09-04	Ngola 115 (Paris soir)	Moloundou	Lomie	Est	CM1AC136	15	Féminine	MI	Hyperkeratose_PalmoPlantaire	Positif	Rx Trep_NonTrep	Non fait	Non fait	eswab	POS	NEG	NON TESTE	NEG
2017-09-04	Kika Jerusalem	Moloundou	Lomie	Est	CM1B1C026	11	Féminine	MI	Ulcère	Positif	Rx Trep	Non fait	Non fait	eswab	POS	POS	Tppertenue	NEG
2017-09-04	Kika Jerusalem	Moloundou	Lomie	Est	CM1BC068	1	Masculin	MS,TC	Papillome	Positif	Rx Trep_NonTrep	Non fait	Non fait	eswab	POS	POS	Tppertenue	NEG
2017-09-04	Malea	Yokadouma	Lomie	Est	CM2CC234	13	Masculin	MI	Papillome	Positif	Rx Trep_NonTrep	Non fait	Non fait	eswab	POS	NEG	NON TESTE	NEG
2017-09-02	Nampella	Yokadouma	Lomie	Est	CM2D1C001	10	Féminine	MI	Papillome	Positif	Rx Trep_NonTrep	Non fait	Non fait	eswab	POS	NEG	NON TESTE	NEG
2017-09-03	Nampella	Yokadouma	Lomie	Est	CM2D1C002	6	Masculin	MI	Ulcère	Negatif	Non fait	Non fait	Non fait	eswab	POS	NEG	NON TESTE	NEG
2017-09-05	Malea	Yokadouma	Lomie	Est	CM2D1C003	11	Masculin	MI	Ulcère	Negatif	Non fait	Non fait	Non fait	eswab	POS	NEG	NON TESTE	NEG
2017-09-06	Malea	Yokadouma	Lomie	Est	CM2D1C004	10	Masculin	MI,MS,TC	Papillome	Negatif	Non fait	Non fait	Non fait	eswab	POS	POS	Tppertenue	NEG
2017-09-05	Kika Jerusalem	Moloundou	Lomie	Est	CM1B1C027	2	Féminine	MI	Ulcère	Positif	Rx Trep	Non fait	Non fait	eswab	POS	POS	Tppertenue	NEG
2017-09-03	Mbiali	Yokadouma	Lomie	Est	CM2D1C005	4	Masculin	MI,MS	Ulcère	Negatif	Non fait	Non fait	Non fait	eswab	POS	POS	Tppertenue	NEG
2017-09-07	Nampella	Yokadouma	Lomie	Est	CM2D1C006	15	Masculin	MI,TC,DO	Ulcère	Positif	Rx Trep_NonTrep	Non fait	Non fait	eswab	POS	NEG	NON TESTE	NEG
2017-09-07	Ngoundi 1	Yokadouma	Lomie	Est	CM2D1C007	9	Masculin	MI	Ulcère	Positif	Rx Trep_NonTrep	Non fait	Non fait	eswab	POS	POS	Tppertenue	NEG
2017-09-05	Nampella	Yokadouma	Lomie	Est	CM2D1C102	11	Masculin	MI,TC	Papillome	Positif	Rx Trep_NonTrep	Non fait	Non fait	eswab	POS	POS	NEG	POS
2017-09-05	Ndjibot	Abong_Mbang	Lomie	Est	CM3AC005	8	Féminine	MI,MS	Ulcère	Negatif	Non fait	Non fait	Non fait	eswab	POS	NEG	NON TESTE	NEG
2017-09-06	Mbateka	Moloundou	Lomie	Est	CM1AC061	15	Masculin	MS,TC	Papillome	Positif	Rx Trep_NonTrep	Non fait	Non fait	eswab	POS	POS	Tppertenue	POS
2017-09-04	Ngoundi 1	Yokadouma	Lomie	Est	CM2D1C103	4	Féminine	MI	Ulcère	Positif	Rx Trep_NonTrep	Non fait	Non fait	eswab	POS	NEG	NON TESTE	POS
2017-09-05	Lom	Yokadouma	Lomie	Est	CM2D1C121	4	Masculin	TC	Papillome	Positif	Rx Trep_NonTrep	Non fait	Non fait	eswab	POS	NEG	NON TESTE	NEG
2017-09-06	Nampella	Yokadouma	Lomie	Est	CM2D1C122	6	Féminine	MI	Ulcère	Positif	Rx Trep_NonTrep	Non fait	Non fait	eswab	POS	NEG	NON TESTE	POS
2017-09-03	Malea	Yokadouma	Lomie	Est	CM2D2C001	9	Féminine	DO	Ulcère	Negatif	Non fait	Non fait	Non fait	eswab	POS	NEG	NON TESTE	NEG
2017-09-03	Sangha	Yokadouma	Lomie	Est	CM2DC004	7	Féminine	MI,MS	Ulcère	Negatif	Non fait	Non fait	Non fait	eswab	POS	NEG	NON TESTE	POS
2017-09-07	Lopango	Moloundou	Lomie	Est	CM1AC162	11	Féminine	MI	Ulcère	Positif	Rx Trep_NonTrep	Non fait	Non fait	eswab	POS	NEG	NON TESTE	NEG
2017-09-06	Kpokilita	Yokadouma	Lomie	Est	CM2DC062	14	Masculin	MI	Ulcère	Positif	Rx Trep_NonTrep	Non fait	Non fait	eswab	POS	NEG	NON TESTE	NEG
2017-09-02	Massiembo	Yokadouma	Lomie	Est	CM2DC097	15	Masculin	MI	Ulcère	Negatif	Non fait	Non fait	Non fait	eswab	POS	NEG	NON TESTE	NEG
2017-09-04	Massiembo	Yokadouma	Lomie	Est	CM2DC099	10	Féminine	MI	Ulcère	Negatif	Non fait	Non fait	Non fait	eswab	POS	POS	NEG	NEG
2017-09-07	Malen	Abong_Mbang	Lomie	Est	CM3EC007	8	Masculin	MI	Ulcère	Negatif	Non fait	Non fait	Non fait	eswab	POS	NEG	NON TESTE	POS
2017-09-15	Akom	Djoum	Lomie	Est	CM4OC001	10	Masculin	MI	Papillome	Negatif	Non fait	Non fait	Non fait	eswab	POS	NEG	NON TESTE	NEG
2017-09-16	Akom	Djoum	Lomie	Est	CM4OC002	7	Féminine	MI	Ulcère	Negatif	Non fait	Non fait	Non fait	eswab	POS	NEG	NON TESTE	NEG
2017-09-16	Akom	Djoum	Lomie	Est	CM4OC005	10	Masculin	MI	Ulcère	Negatif	Non fait	Non fait	Non fait	eswab	POS	NEG	NON TESTE	NEG
2017-09-16	Akom	Djoum	Lomie	Est	CM4OC012	1	Masculin	INC	Ulcère	Negatif	Non fait	Non fait	Non fait	eswab	POS	NEG	NON TESTE	POS
dec 2017	Bipindi	lolodorf	Bipindi	Sud	17169721	12	Masculin	INC	INC	Non fait	Non fait	Negatif	Negatif	abbott	POS	NEG	NON TESTE	POS
dec2017	Bipindi	lolodorf	Bipindi	Sud	17169730	10	Féminine	INC	INC	Non fait	Non fait	Negatif	Negatif	abbott	POS	NEG	NON TESTE	NEG
dec 2017	Bipindi	lolodorf	Bipindi	Sud	17169734	10	Masculin	INC	INC	Non fait	Non fait	Negatif	Negatif	abbott	POS	NEG	NON TESTE	POS
dec 2017	Bipindi	lolodorf	Bipindi	Sud	17169735	4	Masculin	INC	INC	Non fait	Non fait	Negatif	Negatif	abbott	POS	NEG	NON TESTE	POS
dec 2017	Bipindi	lolodorf	Bipindi	Sud	17169737	10	Féminine	INC	INC	Non fait	Non fait	Negatif	Negatif	abbott	POS	NEG	NON TESTE	POS
dec 2017	Bipindi	lolodorf	Bipindi	Sud	17169739	9	Masculin	INC	INC	Non fait	Non fait	Negatif	Negatif	abbott	POS	NEG	NON TESTE	POS
dec 2017	Bipindi	lolodorf	Bipindi	Sud	17169741	10	Féminine	INC	INC	Non fait	Non fait	Negatif	Negatif	abbott	POS	NEG	NON TESTE	POS
dec 2017	Bipindi	lolodorf	Bipindi	Sud	17169744	11	Masculin	INC	INC	Non fait	Non fait	Negatif	Negatif	abbott	POS	NEG	NON TESTE	NEG
dec 2017	Bipindi	lolodorf	Bipindi	Sud	17169745	12	Féminine	INC	INC	Non fait	Non fait	Negatif	Negatif	abbott	POS	NEG	NON TESTE	NEG
dec 2017	Bipindi	lolodorf	Bipindi	Sud	17169748	13	Masculin	INC	INC	Non fait	Non fait	Negatif	Negatif	abbott	POS	NEG	NON TESTE	POS
dec 2017	Bipindi	lolodorf	Bipindi	Sud	17169749	12	Féminine	INC	INC	Non fait	Non fait	Negatif	Negatif	abbott	POS	NEG	NON TESTE	POS
dec 2017	Bipindi	lolodorf	Bipindi	Sud	17169753	9	Masculin	INC	INC	Non fait	Non fait	Negatif	Negatif	abbott	POS	NEG	NON TESTE	NEG
dec 2017	Bipindi	lolodorf	Bipindi	Sud	17169754	8	Masculin	INC	INC	Non fait	Non fait	Negatif	Negatif	pas de prélèvement
dec 2017	Bipindi	lolodorf	Bipindi	Sud	17169755	8	Féminine	INC	INC	Non fait	Non fait	Negatif	Negatif	abbott	POS	NEG	NON TESTE	POS
dec 2017	Bipindi	lolodorf	Bipindi	Sud	17169766	9	Féminine	INC	INC	Non fait	Non fait	Negatif	Negatif	abbott	POS	NEG	NON TESTE	NEG
dec 2017	Bipindi	lolodorf	Bipindi	Sud	17169767	9	Féminine	INC	INC	Non fait	Non fait	Negatif	Negatif	abbott	POS	NEG	NON TESTE	NEG
dec 2017	Bipindi	lolodorf	Bipindi	Sud	17169768	8	Masculin	INC	INC	Non fait	Non fait	Negatif	Negatif	abbott	POS	NEG	NON TESTE	POS
dec 2017	Bipindi	lolodorf	Bipindi	Sud	17169770	7	Féminine	INC	INC	Non fait	Non fait	Negatif	Negatif	abbott	POS	NEG	NON TESTE	POS
dec 2017	Bipindi	lolodorf	Bipindi	Sud	17169771	7	Féminine	INC	INC	Non fait	Non fait	Negatif	Negatif	abbott	POS	NEG	NON TESTE	NEG
dec 2017	Bipindi	lolodorf	Bipindi	Sud	17169773	11	Masculin	INC	INC	Non fait	Non fait	Negatif	Negatif	abbott	POS	NEG	NON TESTE	POS
dec 2017	Bipindi	lolodorf	Bipindi	Sud	17169774	11	Féminine	INC	INC	Non fait	Non fait	Negatif	Negatif	abbott	POS	NEG	NON TESTE	POS
dec 2017	Bipindi	lolodorf	Bipindi	Sud	17169777	9	Féminine	INC	INC	Non fait	Non fait	Negatif	Negatif	abbott	POS	NEG	NON TESTE	POS
dec 2017	Bipindi	lolodorf	Bipindi	Sud	17169780	9	Féminine	INC	INC	Non fait	Non fait	Negatif	Negatif	abbott	POS	NEG	NON TESTE	POS
dec 2017	Bipindi	lolodorf	Bipindi	Sud	17169781	11	Masculin	INC	INC	Non fait	Non fait	Negatif	Negatif	abbott	POS	NEG	NON TESTE	POS
dec 2017	Bipindi	lolodorf	Bipindi	Sud	17169784	10	Masculin	INC	INC	Non fait	Non fait	Negatif	Negatif	abbott	POS	NEG	NON TESTE	POS
dec 2017	Bipindi	lolodorf	Bipindi	Sud	17169786	9	Féminine	INC	INC	Non fait	Non fait	Negatif	Negatif	pas de prélèvement
dec 2017	Bipindi	lolodorf	Bipindi	Sud	17169788	11	Féminine	INC	INC	Non fait	Non fait	Negatif	Negatif	pas de prélèvement
dec 2017	Bipindi	lolodorf	Bipindi	Sud	17169791	13	Féminine	INC	INC	Non fait	Non fait	Negatif	Negatif	pas de prélèvement
aug 2019	Bikoui	lolodorf	Bikoui	Sud	BK1NG	7	Féminine	INC	plaies surinfectes	Non fait	Non fait	Non fait	Non fait	q tip	POS	NEG	NON TESTE	NEG
aug 2019	Bikoui	lolodorf	Bikoui	Sud	BK4AE	9	Masculin	INC	plaies surinfectes	Non fait	Non fait	Non fait	Non fait	q tip	POS	NEG	NON TESTE	POS
aug 2019	Bikoui	lolodorf	Bikoui	Sud	BK6MJ	10	Masculin	INC	plaies surinfectes	Non fait	Non fait	Non fait	Non fait	q tip	POS	NEG	NON TESTE	POS
aug 2019	Bikoui	lolodorf	Bikoui	Sud	BK7FOC	11	Masculin	INC	plaies surinfectes	Non fait	Non fait	Non fait	Non fait	q tip	POS	NEG	NON TESTE	POS
oct 2019	Bikoui	lolodorf	Bikoui	Sud	KT16F_p	16	Féminine	pied	lésion cutanée	Non fait	Non fait	Negatif	Negatif	cotton/bois	POS	NEG	NON TESTE	POS
		lolodorf	Bikoui	Sud	KT16F_c			pied	lésion cutanée					cotton/bois	POS	NEG	NON TESTE	POS
oct 2019	Bikoui	lolodorf	Bikoui	Sud	NJ04M	4	Masculin	pied	lésion cutanée	Non fait	Non fait	Negatif	Negatif	cotton/bois	POS	NEG	NON TESTE	POS
oct 2019	Bikoui	lolodorf	Bikoui	Sud	ME15F_p1	15	Féminine	pied	lésion cutanée	Non fait	Non fait	Negatif	Negatif	cotton/bois	POS	NEG	NON TESTE	POS
		lolodorf	Bikoui	Sud	ME15F_p2			pied						cotton/bois	POS	NEG	NON TESTE	POS
oct 2019	Bikoui	lolodorf	Bikoui	Sud	ABA07F	7	Féminine	pied	lésion cutanée	Non fait	Non fait	Negatif	Negatif	cotton/bois	POS	NEG	NON TESTE	POS
oct 2019	Bikoui	lolodorf	Bikoui	Sud	MOF06M	6	Masculin	pied	lésion cutanée	Non fait	Non fait	Negatif	Negatif	cotton/bois	POS	NEG	NON TESTE	NEG
oct 2019		lolodorf	Bikoui	Sud	EB18M	18	Masculin	pied	lésion cutanée	Non fait	Non fait	Negatif	Negatif	cotton/bois	POS	NEG	NON TESTE	POS
oct 2019		lolodorf	Bikoui	Sud	MEJ16F	16	Féminine	pied	lésion cutanée	Non fait	Non fait	Negatif	Negatif	cotton/bois	POS	NEG	NON TESTE	POS
